# Supplementary material for: In vivo Pharmacokinetic/Pharmacodynamic (PK/PD) Profiles of Tulathromycin in an Experimental Intraperitoneal Haemophilus parasuis Infection Model in Neutropenic Guinea Pigs
Source: Front Vet Sci. 2021 Nov 12;8:715887. doi: 10.3389/fvets.2021.715887 (PMC8632807; doi:10.3389/fvets.2021.715887)
Supplement: Supplementary file 1 [file Table_1.XLSX]

## Sheet: Blood concentration 
serum
samples	A-1	A-2	A-3	A-4	A-5	A-6	A-7	A-8		B-1	B-2	B-3	B-4	B-5	B-6	B-7	B-8		C-1	C-2	C-3	C-4	C-5	C-6	C-7			H-1	H-2	H-3	H-4	H-5	H-6	H-7	H-8
0.0833333	1050	374	1082	900	762	344	410	732		2100	1080	1630	1320	1378	858	1452	1000		2072	2896	3568	4000	3448	2424	2788	2345		676	1068	978	968	1366	1374	826	1056
0.166667	1062	352	1344	1024	942	206	456	456		2390	1126	2500	2360	1530	1428	1568	2760		5080	2572	4080	4080	4640	3852	4200	3980		1514	1122	1454	1112	1640	1674	1588	1754
0.25	1088	814	1480	1376	212	418	500	826		2760	1802	2900	2900	1612	2180	2880	2748		6080	6720	5440	5680	5280	3964	5340	5860		2040	1178	1980	2040	2180	1094	2400	2460
0.5	1158	1130	1587	1404	1006	488	932	964		3440	3934	3500	3680	2882	3740	3260	3454		9240	8160	7240	7080	5520	8880	5600	6870		2080	1222	1504	1700	1890	2860	1672	1678
1	852	890	1534	818	874	296	782	384		4400	2080	3480	2180	1586	1748	1274	868		4820	5900	5220	5628	6028	3818	6340	4980		1890	1146	1322	1480	1806	2700	1462	1440
2	404	184.2	476	338	468	135.4	199	282		2180	1990	3060	2040	1542	1496	962	824		3498	3880	2300	3594	2960	3510	4500	3450		1320	1050	1282	1414	1358	2220	1382	1348
4	157.8	177.4	408	328	117.8	139.8	134.8	184		1864	1326	2300	1658	1424	1214	1246	458		2402	2540	2240	2650	2084	2440	2220	2310		702	934	692	1358	482	1736	1086	1166
8	382	168.8	163.6	193.8	103.8	67.2	73.8	30.8		890	1132	2120	816	1244	700	1168	372		1474	1706	1354	1734	1430	1482	2180	1540		690	544	630	486	546	530	962	660
12	202	168.2	138.8	162.2	96.2	37	61.4	56.2		780	1078	1380	920	715.6	682	924	270		980	830	776	808	1228	1004	1698	1250		508	1018	262	460	242	300	512	512
24	71.6	143	104.4	131.6	92	49.8	59.8	54		572	726	842	838	608	598	518	250		630	710	492	744	1028	938	1112	840		502	626	278	366	242	746	422	502
48	191.2	58.8	49.2	86.2	86.8	30.2	63.4	35		308	310	708	290	132.4	171.4	452	135.8		562	355.6	312	492	968	918	650	582		506	608	131.8	238	248	474	172.4	204
72	124	53.2	39	41	63.8	27	14.86	25.4		284	316	410	268	124	129	298	131		182.2	327	238	280	466	506	654	368		444	600	112.4	254	204	344	178.6	198.6
96	27.8	56.8	38.6	52.6	39.88	24.34	51	19.26		186.2	226	146.4	146.4	117.8	52.2	79	81.2		165.8	89	192.6	155.6	588	312	472	286.4		334	444	85.2	171.6	194.6	310	132.6	114
120	23	51.4	27.8	35.6	37.2	25	32.6	16.24		180.2	104.6	139.8	144.4	54.4	36.6	57.4	77.4		87	87.8	83.4	153.6	570	176.2	380	198.6		226	412	78.8	107.4	151.6	256	126.2	99.6
144			9	12.4	24	26	17.6	12.44		178.4	72.6	99.2	121.6	46.2	33.6	56	69.6		74.4	75	84.8	64.8	208	110	304	125.4		220	268	85.2	109.4	133.8	197.2	121.2	93.4
168			7.4	5.6			6.4	12.18				86	105.4			49	65		44.6	38.7	56.8	43.8	112.4	76.2	101.8	74.5		204	165.4	66	103.4	85	56.2	116	71.8
lung
samples	AF-1	AF-2	AF-3	AF-4	AF-5	AF-6	AF-7	AF-8		BF-1	BF-2	BF-3	BF-4	BF-5	BF-6	BF-7	BF-8		CF-1	CF-2	CF-3	CF-4	CF-5	CF-6	CF-7	CF-8		HF-1	HF-2	HF-3	HF-4	HF-5	HF-6	HF-7	HF-8
0.0833333	75.4	168.2	78.6	85.4	57.2	105.6	63.2	72.2		1502	1538	1380	1460	1768	1492	1042	1352		3680	5460	8260	2280	4320	8040	4160	4140		3120	195.8	2840	2040	2740	1198.2	2560	1594
0.166667	20.4	144.6	81.2	99.4	25.2	122	75	77.6		1680	2200	1728	1960	1798	2480	1834	1618		3900	6140	3400	7780	4560	7400	4440	4760		3380	1890	3080	2640	2700	4000	2660	2680
0.25	118.4	168.8	94.8	70.6	91.8	232	84.4	74.6		5940	3620	2040	4720	2880	2940	1512	2000		8000	7500	15220	13800	7240	6380	4660	10600		3120	2180	2580	3960	2900	1742	3080	5300
0.5	101.2	135	232	230	112.2	126.4	174.2	114.8		4540	5840	5680	5602	3820	5560	5220	5418		8840	6380	10900	8980	7740	11640	10460	11800		4800	1364	5580	10200	3720	1930	4500	1972
1	178.2	41.8	189.2	108.2	182.2	36.4	316	73.6		2060	2940	10420	4180	2340	4760	2900	2240		14400	11340	5140	6420	17820	5660	5160	15200		564	2740	3720	2880	726	2780	4160	2240
2	158.6	75.4	90.8	84.2	137.6	137.8	77	76.2		3500	4560	8900	3080	2240	4060	2740	2240		6380	4700	6820	7540	4360	11500	5020	5200		1972	1922	3760	2380	1926	2520	2880	2360
4	153.2	119	99.8	78	126.4	98	74.4	70.6		3620	1266	2960	2860	2140	996	2980	2020		5980	4380	6700	7240	4340	6520	4560	5260		1830	1904	3600	1824	1868	2060	3000	1824
8	121.4	97	71.2	62	85.6	85.4	50.4	71.6		2920	4220	948	1096	2120	3800	1122	1100		3080	4220	6260	6900	3040	3640	4300	3660		756	998	2880	1698	886	1878	2280	1992
12	110.6	83	80.4	54.2	85	77.8	57.2	67.2		2540	582	2200	1994	2040	542	2320	1954		4020	3860	6060	5500	3680	3620	4260	3480		784	382	2080	686	638	1376	1878	202
24	108.8	71.6	96.2	49.4	84.6	57.6	68.8	67		2280	474	2080	2820	1950	596	2400	1658		1802	3400	5040	5380	1538	3260	4040	1692		838.6	750	946	1292	722.8	682	902	814
48	112.8	69	83.8	43.4	80.4	55.2	67	65.4		2200	1822	2020	1796	1894	1294	1488	1684		3840	2580	4080	4820	3020	3080	3500	2720		792	744	870	710	900	752	828	606
72	92.2	54.8	44.6	41.4	67	49.2	33	61.6		2060	1200	2400	2080	1806	1798	2160	1634		3700	2120	4400	3060	2980	1038	3300	2720		706	778	706	216	954	626	624	53.4
96	87	9.2	45.4	38.2	66.2	19.9	65	57.2		1990	1390	2020	1842	1682	1196	2040	1624		1170	1202	2880	3060	1358	840	3066	3190		670	544	1336	348	724	548	852	89
120	77.8	51.2	29.2	38	62.4	45.8	28.8	53.4		1298	374	1476	1716	1316	370	1648	1580		1114	830	1806	2080	1088	768	1956	2006		648	558	1134	490	690	432	848	822
144			25.4	36	55.6	36.8	28.4	41.6		502	768	1064	1464	330	354	818	1444		1182	1050	572	1442	1050	734	912	1100		630	522	354	412	928	448	408	382
168			24.2	28.6			26.8	36				796	978			698	944		876	674	472	760	1004	1724	696	668		290	450	238	342	296	384	354	158

## Sheet: Recovery rate 
	血清
	2	1.85	2.03	1.9	2.08	1.82
		2.15	1.82	2.06	2.07	1.9
		1.97	2.18	1.99	1.86	1.85
	100	101.2	100.4	94.6	100.8	99.6
		100.2	95.4	91.8	100.6	94.6
		98.2	101	97.8	96.4	95.3
	500	514	489	514	481	476
		477	508	507	514	512
		510	488	477	497	509
	2	92.5	101.5	95	104	91
		107.5	91	103	103.5	95
		98.5	109	99.5	93	92.5
	100	101.2	100.4	94.6	100.8	99.6
		100.2	95.4	91.8	100.6	94.6
		98.2	101	97.8	96.4	95.3
	500	102.8	97.8	102.8	96.2	95.2
		95.4	101.6	101.4	102.8	102.4
		102	97.6	95.4	99.4	101.8
	肺脏
	10	9.25	9.65	8.96	9.85	9.6
		8.3	9.4	8.4	8.6	9.2
		9.82	9.76	9.54	8.94	8.99
	100	89.6	98.4	94.2	95.3	96.1
		87.8	98.4	94.6	88.6	88.2
		95.6	89.8	88.4	92.4	93.5
	500	456	414	455	422	468
		489	438	493	468	497
		492	458	491	416	421
	10	92.5	96.5	89.6	98.5	96
		83	94	84	86	92
		98.2	97.6	95.4	89.4	89.9
	100	89.6	98.4	94.2	95.3	96.1
		87.8	98.4	94.6	88.6	88.2
		95.6	89.8	88.4	92.4	93.5
	500	91.2	82.8	91	84.4	93.6
		97.8	87.6	98.6	93.6	99.4
		98.4	91.6	98.2	83.2	84.2

## Sheet: The amount of bacteria in the b
	1			2			3			4			5			6			7			8
	1	index	Log	2	index	Log	3	index	Log	4	index	Log	5	index	Log	6	index	Log	7	index	Log	8	index	Log	Sum	avg
serum/lung	2.45	7	7.38917	4.25	6	6.62839	9.75	6	6.989	6	6	6.77815	8.75	7	7.94201	1.75	7	7.24304	3.5	6	6.54407	4	7	7.60206	57.1159	7.13949	7.14843
0	4.5	6	6.65321	2.5	5	5.39794	1.4	6	6.14613	4	6	6.60206	4	5	5.60206	1.5	6	6.17609	4.5	6	6.65321	5	6	6.69897	49.9297	6.24121	6.24209
1	2	6	6.30103	1.5	5	5.17609	2.6	5	5.41497	3.4	5	5.53148	4.1	5	5.61278	2.5	5	5.39794	6	5	5.77815	4	5	5.60206	44.8145	5.60181	5.60727
2	3.15	5	5.49831	3.5	3	3.54407	1.65	3	3.21748	2.75	3	3.43933	2.5	3	3.39794	1	3	3	2.5	3	3.39794	2.5	3	3.39794	28.893	3.61163	3.61653
4	2.65	2	2.42325	2.5	2	2.39794	7.5	2	2.87506	1.5	2	2.17609	1.5	2	2.17609	2.5	2	2.39794	3.5	2	2.54407	4.5	2	2.65321	19.6437	2.45546	2.44937
6	1.5	1	1.17609	9	2	2.95424	2	2	2.30103	1	2	2	1	2	2	1	2	2	1	2	2	1	2	2	16.4314	2.05392	2.06162
8	1	1	1	1.5	1	1.17609	1	1	1	1	1	1	1.5	1	1.17609	2	1	1.30103	0	0	0	0	0	0	6.65321	0.831652	0.653614
10	1	1	1	0	0	0	0	0	0	1	1	1	2	1	1.30103	1	1	1	1	1	1	2	1	1.30103	6.60206	0.825257	0.809555
15	1	1	1	4	1	1.60206	2	1	1.30103	2	1	1.30103	1	1	1	0	0	0	0	0	0	0	0	0	6.20412	0.775515	0.783162
20	0	0	0	0	0	0	0	0	0	0	0	0	0	0	0	0	0	0	0	0	0	0	0	0	0	0	0
																						2.7	7	7.43136
